# Supplementary material for: The Role of Virtual Reality in Childhood Obesity Treatment: A Narrative Review
Source: Int J Environ Res Public Health. 2025 Jan 29;22(2):195. doi: 10.3390/ijerph22020195 (PMC11855200; doi:10.3390/ijerph22020195)
Supplement: Supplementary file 1 [file ijerph-22-00195-s001.zip]

Archive with 1 entries (1 files):
- ijerph-3384133-supplementary.pdf
